# Supplementary material for: Impact of Disruption and Drying Conditions on Physicochemical, Functional and Antioxidant Properties of Powdered Ingredients Obtained from Brassica Vegetable By-Products
Source: Foods. 2022 Nov 16;11(22):3663. doi: 10.3390/foods11223663 (PMC9689784; doi:10.3390/foods11223663)
Supplement: Supplementary file 1 [file foods-11-03663-s001.zip]

Archive with 1 entries (1 files):
- foods-2014326-supplementary.pdf
